# Supplementary material for: Removal of Cr(VI) from Wastewater Using Acrylonitrile Grafted Cellulose Extracted from Sugarcane Bagasse
Source: Molecules. 2024 May 8;29(10):2207. doi: 10.3390/molecules29102207 (PMC11124459; doi:10.3390/molecules29102207)
Supplement: Supplementary file 1 [file molecules-29-02207-s001.zip]

Archive with 1 entries (1 files):
- molecules-2940719-supplementary.pdf
